# Supplementary material for: Prevalent pH Controls the Capacity of Galdieria maxima to Use Ammonia and Nitrate as a Nitrogen Source
Source: Plants (Basel). 2020 Feb 11;9(2):232. doi: 10.3390/plants9020232 (PMC7076501; doi:10.3390/plants9020232)
Supplement: Supplementary file 1 [file plants-09-00232-s001.zip]

Archive with 30 entries (27 files):
- Supplementary materials/
- Supplementary materials/FigS4.pdf
- __MACOSX/
- __MACOSX/Supplementary materials/
- __MACOSX/Supplementary materials/._FigS4.pdf
- Supplementary materials/FigS5.pdf
- __MACOSX/Supplementary materials/._FigS5.pdf
- Supplementary materials/FigS7.pdf
- __MACOSX/Supplementary materials/._FigS7.pdf
- Supplementary materials/FigS6.pdf
- __MACOSX/Supplementary materials/._FigS6.pdf
- Supplementary materials/FigS2.pdf
- __MACOSX/Supplementary materials/._FigS2.pdf
- Supplementary materials/.DS_Store
- __MACOSX/Supplementary materials/._.DS_Store
- Supplementary materials/FigS3.pdf
- __MACOSX/Supplementary materials/._FigS3.pdf
- Supplementary materials/FigS1.pdf
- __MACOSX/Supplementary materials/._FigS1.pdf
- Supplementary materials/TabS1.pdf
- __MACOSX/Supplementary materials/._TabS1.pdf
- Supplementary materials/TabS3.pdf
- __MACOSX/Supplementary materials/._TabS3.pdf
- Supplementary materials/TabS2.pdf
- __MACOSX/Supplementary materials/._TabS2.pdf
- Supplementary materials/FigS8.pdf
- __MACOSX/Supplementary materials/._FigS8.pdf
- Supplementary materials/FigS9.pdf
- __MACOSX/Supplementary materials/._FigS9.pdf
- __MACOSX/._Supplementary materials
